# Supplementary material for: ImmuneScore of eight-gene signature predicts prognosis and survival in patients with endometrial cancer
Source: Front Oncol. 2023 Mar 3;13:1097015. doi: 10.3389/fonc.2023.1097015 (PMC10020521; doi:10.3389/fonc.2023.1097015)
Supplement: Supplementary file 5 [file Table_2.xlsx]

## Sheet: Supplementary Table S2 - Primer
Primer Sequence
Gene name	Primer Sequence
NBAT1	Forward: AATTTGCCCTGAAACTTAGCTG Reverse: GGATGTCACTGAAACACTCAAC
GFRA4	Forward: TTTGCGCTCCGAGTATGT Reverse: GCAGAAGTTTAAGGGCTCAAG
PTPRT	Forward: TTCTAGTTCTCAGGACGTCAAC Reverse: GTATTCCTCCTTGAACCCGTAG
DLX4	Forward: CTCCCCCAATTTGTCCTACTC Reverse: CAGGACAGGTAGGAGTCTCC
RANBP3L	Forward: AGAGCAATGACCCTGTGTGAGAATG Reverse: TGATGTTGACCAGTTGGCGATGTAG
PRAC1	Forward: GTTATCGACGGATCGCTCAGTATGG Reverse: CTGCTCACCCTTCCCTTGTTTCC
UNQ6494	Forward: CCCTCCTTCCTCTCTTCCCATCTG Reverse: GAGCATCACACCCAGCCAGTTC
KLRB1	Forward: AATTTGCCCTGAAACTTAGCTG Reverse: GGATGTCACTGAAACACTCAAC
