# Supplementary material for: ImmuneScore of eight-gene signature predicts prognosis and survival in patients with endometrial cancer
Source: Front Oncol. 2023 Mar 3;13:1097015. doi: 10.3389/fonc.2023.1097015 (PMC10020521; doi:10.3389/fonc.2023.1097015)
Supplement: Supplementary file 6 [file Table_3.xlsx]

## Sheet: Supplementary Table S3 - Sequen
Sequence of siRNA
Name	Sequence
NBAT1-homo-586	Sense (5’-3’): GGUCAUCUCACAGAGCCAATT Antisense (5’-3’): UUGGCUCUGUGAGAUGACCTT
NBAT1-homo-930	Sense (5’-3’): GCCUUCAUAAUACAGAGUATT Antisense (5’-3’): UACUCUGUAUUAUGAAGGCTT
